# Supplementary material for: Avascular Necrosis of the Femoral Head in Patients with Antiphospholipid Syndrome: A Case Series
Source: Hematol Rep. 2025 Mar 21;17(2):15. doi: 10.3390/hematolrep17020015 (PMC11932201; doi:10.3390/hematolrep17020015)
Supplement: Supplementary file 1 [file hematolrep-17-00015-s001.zip]

Archive with 1 entries (1 files):
- hematolrep-3379202-supplementary.pdf
